# Supplementary material for: Multiscale interface engineering enables strong and water resistant wood bonding
Source: Nat Commun. 2025 Aug 25;16:7902. doi: 10.1038/s41467-025-63239-y (PMC12378965; doi:10.1038/s41467-025-63239-y)
Supplement: Supplementary file 7 — Source data [file 41467_2025_63239_MOESM7_ESM.xlsx]

## Sheet: Figure 4d
Shear Rate	Viscosity
[1/s]	[mPa·s]
	20°C-MCC	20°C-MFC	20°C-Pulp_5	140°C-MCC	140°C-MFC	140°C-Pulp_5
0.00101	3691.3	664500	3137200	-363.2	4600.8	56230
0.00137	5064.8	793340	4196200	-131.44	3575.7	54468
0.00189	5408.4	841370	4688200	-458.13	3944.7	54573
0.00259	5234.3	877210	4971000	-282.17	3911.7	53908
0.00356	5388.8	897340	5154900	-174.82	4049.4	53604
0.00489	5609.3	910370	5265100	-92.879	3784	53699
0.00672	5941.7	927440	5336700	-100.14	3873.4	53852
0.00924	5711.6	935060	5381300	55.386	3638.9	53484
0.0127	5882.4	941000	5391600	50.342	3641.4	53452
0.0174	5801.2	944910	5365000	49.851	3697.2	53127
0.024	5909.2	945010	5287600	71.924	3697.7	52884
0.0329	5948.1	939470	5131800	54.893	3606.3	52836
0.0452	5941.6	923920	4872300	68.055	3550.8	52561
0.0621	5940.2	895830	4490100	51.219	3554.2	52275
0.0853	5927.3	850390	3979500	76.123	3512.8	51923
0.117	5924.9	790930	3380900	57.979	3477.4	51477
0.161	5923.2	722980	2778900	57.956	3447.5	50774
0.221	5900.2	648090	2242500	65.058	3429.7	49896
0.304	5901.4	574310	1781700	61.901	3402.6	48867
0.418	5893	501870	1407000	59.056	3362	47306
0.574	5879.9	434510	1110900	58.824	3331.9	45642
0.788	5864.1	371990	876090	57.896	3298.6	43570
1.08	5846.4	315160	689210	58.306	3263.1	41205
1.49	5835.4	264980	544200	59.218	3231.1	38601
2.04	5825	221960	430470	59.274	3201	35760
2.81	5810.9	183390	339590	58.428	3163.8	32790
3.86	5793.3	151130	268520	58.613	3109.6	29655
5.3	5774.9	123610	214910	58.664	3041.5	26149
7.28	5756.6	97404	172240	58.183	2966.7	22554
10	5734.6	72327	140920	58.435	2860.6	19181

## Sheet: Figure 4b
Viscosity average degree of polymerization
	MCC	MFC	Pulp
1	180	1490	2350
2	180	1450	2370
mean	180	1470	2360

## Sheet: Figure 5b
Wood		non-regenerated MCC		MCC		MFC		Pulp
Strain	Stress	Strain	Stress	Strain	Stress	Strain	Stress	Strain	Stress
0	0.01073	0	0.21912	0	0.00336163	0	0.01623	0	0.01548
-0.000231585	0.0188	-0.00048983	0.23925	8.1156e-05	0.0145048	-0.000301579	0.02306	0.000110055	0.02103
4.65761e-05	0.04167	0.00024493	0.50681	0.000268054	0.0460045	-0.000301786	0.04412	0.000408567	0.06027
-0.000124081	0.11325	0.00117	1.09358	0.000276238	0.153888	0.000856862	0.06302	0.000512878	0.17504
4.82557e-05	0.19888	0.0013	1.19075	0.000304448	0.259094	0.000947997	0.07181	0.000369632	0.25234
2.70316e-05	0.23981	0.00142	0.88882	0.000137305	0.374572	0.000947997	0.2169	0.000978948	0.30306
0.000269587	0.44177	0.00237	1.08338	3.95947e-05	0.651409	0.00103	0.49856	0.000434572	0.58131
0.000560767	0.75463	0.00336	1.35111	0.000606586	1.00102	0.000647376	0.73202	0.00125	1.02713
0.0017	0.83483	0.00327	1.29073	0.000851479	1.1465	0.00111	0.82857	0.000612889	1.08051
0.00168	0.67732	0.00304	1.53945	0.00111005	1.07516	0.00113	0.93309	0.00104	0.8104
0.00174	0.78761	0.00336	1.74461	0.00247025	1.16904	0.00187	1.26229	0.00212	0.7739
0.00142	1.0874	0.00387	1.80629	0.0023667	1.49592	0.00203	1.57842	0.00235	1.15537
0.00186	1.18592	0.0051	1.94899	0.00241117	1.56689	0.00256	1.73129	0.00218	1.07851
0.00209	1.26538	0.00412	2.07604	0.00240723	1.75035	0.00217	1.77326	0.00269	1.14871
0.00239	1.43066	0.00472	2.16356	0.00235099	1.93275	0.0027	1.95221	0.00266	1.34699
0.00299	1.54594	0.00522	2.30464	0.00242597	2.06889	0.0051	2.14215	0.0033	1.39512
0.00302	1.66806	0.00485	2.42569	0.00254688	2.21606	0.00495	2.17507	0.00338	1.54617
0.00294	1.8228	0.00567	2.53004	0.00280694	2.38626	0.00513	2.37709	0.00353	1.71254
0.00343	1.9538	0.00606	2.61689	0.00266817	2.52508	0.00534	2.57628	0.00381	1.87233
0.00415	2.09232	0.00671	2.7089	0.00423448	2.67554	0.00514	2.68966	0.00401	2.02982
0.00565	2.22074	0.00687	2.82866	0.0027288	2.80353	0.00528	2.84494	0.00434	2.12378
0.00569	2.35186	0.00676	3.02429	0.00414304	2.9352	0.00528	2.99922	0.0043	2.23233
0.00567	2.5201	0.00726	3.11187	0.00554831	3.07471	0.00561	3.13639	0.00585	2.39115
0.00513	2.72797	0.00775	3.04403	0.00574841	3.29863	0.00598	3.30897	0.00578	2.59166
0.00559	2.90614	0.00793	3.14759	0.00553578	3.53052	0.00626	3.46459	0.00584	2.87991
0.00579	2.93363	0.00839	3.23926	0.00538818	3.63859	0.00742	3.59298	0.00562	2.7995
0.00619	2.9766	0.00864	3.3916	0.00543865	3.62776	0.00743	3.74009	0.00522	2.6426
0.00591	3.14705	0.00948	3.47106	0.00557756	3.77978	0.00932	3.87867	0.00584	2.81142
0.00677	3.26788	0.00862	3.49522	0.00631483	3.93771	0.00938	4.05065	0.00566	2.91382
0.00661	3.39389	0.00911	3.51703	0.00612503	4.05076	0.00938	4.22457	0.00622	3.0525
0.00674	3.51084	0.00924	3.57938	0.00659785	4.19699	0.00935	4.34894	0.00628	3.15616
0.00741	3.57686	0.00944	3.66685	0.00724844	4.31004	0.00913	4.35336	0.0071	3.20955
0.00876	3.66576	0.00945	3.77613	0.00750034	4.37341	0.00945	4.46111	0.00752	3.26204
0.00892	3.76224	0.0095	3.84588	0.00731756	4.50639	0.01005	4.59507	0.00733	3.35156
0.00882	3.85502	0.00957	3.90717	0.00873944	4.61775	0.0092	4.70784	0.00831	3.44952
0.00896	3.94576	0.00966	3.9606	0.00872884	4.73012	0.00991	4.81398	0.00816	3.51068
0.00872	4.0214	0.00935	3.96559	0.0088036	4.85637	0.00986	4.8996	0.00783	3.60834
0.0091	4.10586	0.01075	3.91115	0.00868252	4.95734	0.01053	4.96182	0.008	3.68261
0.00878	4.17928	0.01038	4.00215	0.00935177	5.05215	0.01015	5.05971	0.00852	3.78027
0.00943	4.24864	0.00967	4.02446	0.00922364	5.13862	0.01329	5.16323	0.00844	3.99959
0.00923	4.35991	0.01073	4.19178	0.0090974	5.16333	0.01339	5.25729	0.00814	4.24948
0.00976	4.44807	0.01038	4.2793	0.00984854	5.19614	0.0134	5.36443	0.00918	4.42297
0.01	4.46595	0.01029	4.29551	0.00999647	5.27066	0.01357	5.43966	0.00908	4.25926
0.00999	4.55984	0.01018	4.32567	0.00972609	5.50255	0.01366	5.51851	0.00921	4.21653
0.01165	4.66827	0.01015	4.36711	0.00962146	5.61043	0.01329	5.58891	0.00854	4.37114
0.0118	4.74207	0.01064	4.33761	0.0101695	5.72684	0.01398	5.59011	0.00966	4.44074
0.0118	4.8378	0.01034	4.38903	0.011996	5.86187	0.01272	5.59394	0.01047	4.55617
0.01182	4.90475	0.01037	4.45547	0.0118363	5.94385	0.01354	5.64751	0.01091	4.6445
0.0118	4.97177	0.01044	4.51008	0.0117627	6.00418	0.01333	5.84912	0.0108	4.68552
0.01168	5.06048	0.00996	4.59615	0.0115466	6.06307	0.0133	5.99796	0.01096	4.76793
0.01167	5.17058	0.01065	4.61875	0.0119651	6.13846	0.01511	6.08506	0.01111	4.87804
0.01196	5.26336	0.01081	4.63798	0.011986	6.20868	0.01619	6.1757	0.01139	4.99036
0.01241	5.35688	0.01099	4.67785	0.0119151	6.2972	0.01628	6.24657	0.01118	5.10002
0.01386	5.43252	0.01097	4.60512	0.0124058	6.37078	0.01628	6.2919	0.01081	5.20575
0.01417	5.49799	0.01091	4.34715	0.0128741	6.42363	0.01664	6.35948	0.01123	5.3023
0.01364	5.57678	0.01042	4.21538	0.0112594	6.4885	0.01635	6.43109	0.0102	5.37723
0.01485	5.60698	0.01084	4.66887	0.0126246	6.54864	0.01656	6.48908	0.01172	5.49067
0.0148	5.61642	0.01084	4.81471	0.0125211	6.60099	0.01656	6.56934	0.01149	5.70576
0.01473	5.68355	0.0108	4.91799	0.0129578	6.66692	0.01665	6.6518	0.01277	5.83008
0.01513	5.83502	0.011	5.06983	0.0129301	6.70589	0.01667	6.74024	0.01282	5.79639
0.01526	5.89476	0.01083	5.16403	0.0129297	6.76154	0.01583	6.84597	0.01295	5.90516
0.01489	5.94771	0.01071	5.21684	0.0128895	6.83139	0.01693	6.95553	0.01326	6.01238
0.01477	6.04456	0.01118	5.26075	0.0121195	6.88075	0.01675	7.04597	0.01383	6.05821
0.01552	6.10892	0.01117	5.33453	0.0117452	6.77723	0.01662	7.14608	0.01337	6.23303
0.01448	6.14159	0.01142	5.41214	0.0127529	6.81595	0.01661	7.21051	0.01269	6.22947
0.01486	6.19467	0.01132	5.49069	0.0127478	6.83755	0.01665	7.28754	0.01374	6.2565
0.01411	6.25539	0.01198	5.55276	0.0123142	6.88953	0.01633	7.37404	0.01368	6.37593
0.01462	6.30484	0.01232	5.60793	0.0126147	6.94929	0.01675	7.44806	0.01292	6.49625
0.01563	6.36698	0.01241	5.65632	0.0124818	7.00351	0.01688	7.37678	0.01317	6.65063
0.01569	6.4306	0.01305	5.67656	0.0132593	7.08438	0.01718	7.42975	0.01421	6.81264
0.01569	6.46512	0.01314	5.75837	0.0136504	7.13555	0.01719	7.46629	0.01493	6.91363
0.01566	6.51826	0.01297	5.90774	0.0138158	7.16481	0.01711	7.54051	0.01451	6.97634
0.01495	6.58521	0.01303	5.93056	0.0136588	7.22034	0.01707	7.60213	0.0145	7.08378
0.0152	6.6468	0.01344	5.88452	0.0136286	7.27195	0.01675	7.68775	0.01551	7.14205
0.0163	6.7315	0.01341	5.95556	0.0134499	7.33227	0.01761	7.7967	0.01461	7.1208
0.01524	6.80289	0.01355	6.00782	0.013788	7.37659	0.01898	7.87414	0.01484	7.25993
0.01651	6.87076	0.01378	5.70106	0.0135985	7.38332	0.01857	7.91403	0.01469	7.4631
0.01708	6.93512	0.0134	5.75724	0.0130419	7.40735	0.01855	7.9959	0.01454	7.53663
0.01623	7.01021	0.01381	5.73156	0.0135825	7.45503	0.01877	8.07132	0.01513	7.60379
0.01633	6.94307	0.01401	5.79526	0.0131776	7.48914	0.01821	8.14474	0.01487	8.01672
0.01694	6.98493	0.01389	5.82806	0.0147079	7.58464	0.01812	8.20173	0.01499	8.12794
0.01684	7.00448	0.01415	5.89383	0.0140582	7.61857	0.01833	8.24451	0.01562	8.19221
0.01685	7.0803	0.01451	5.98444	0.0149476	7.70348	0.01762	8.27314	0.01734	8.28506
0.01673	7.15132	0.01437	6.03372	0.0147673	7.79088	0.01877	8.3255	0.01711	8.37828
0.01716	7.23245	0.01468	6.04668	0.0147371	7.87355	0.01847	8.3729	0.01726	8.47224
0.01721	7.34428	0.01476	6.1111	0.0142015	7.99127	0.0193	8.45128	0.01735	8.57723
0.01718	7.42134	0.01498	6.15074	0.0144693	8.11161	0.01883	8.48199	0.01867	8.64572
0.01802	7.47688	0.01448	6.27191	0.0148939	8.18425	0.01939	8.53254	0.01775	8.70355
0.01789	7.55696	0.01449	6.38495	0.0141367	8.26251	0.01927	8.61119	0.01791	8.77507
0.01761	7.63846	0.01498	6.35041	0.0150093	8.36161	0.01921	8.67059	0.01808	8.83379
0.01948	7.70652	0.01597	6.33185	0.0149749	8.46346	0.01981	8.76204	0.01856	8.89428
0.01904	7.78235	0.01642	6.41472	0.0155217	8.54414	0.01976	8.86214	0.01893	9.00083
0.0189	7.83826	0.01627	6.45442	0.0153168	8.61305	0.01981	8.91632	0.01823	9.07199
0.01909	7.87457	0.01655	6.45049	0.0150572	8.64436	0.01953	8.96989	0.01862	9.19334
0.01907	7.93542	0.01687	6.47819	0.0161778	8.68308	0.01978	9.05336	0.02011	9.30811
0.01945	7.9803	0.01666	6.47752	0.01663	8.74048	0.01986	9.1424	0.02012	9.31033
0.01948	8.06124	0.01713	6.56129	0.0165152	8.8902	0.01976	9.2008	0.02017	9.18431
0.01918	8.08319	0.01712	6.61864	0.0167079	8.9433	0.02038	9.24793	0.02007	9.2237
0.02007	8.12893	0.01713	6.69585	0.0167734	8.96303	0.01969	9.29091	0.02019	9.25828
0.01943	8.1944	0.01745	6.79846	0.0164633	9.0236	0.02079	9.32276	0.02016	9.34158
0.01952	8.25975	0.01738	6.86496	0.016043	9.08785	0.02055	9.3896	0.02091	9.43887
0.01939	8.33403	0.0175	6.869	0.0161463	9.14188	0.02059	9.52779	0.02116	9.59014
0.01996	8.42576	0.0187	6.95288	0.0165215	9.22032	0.02009	9.58257	0.021	9.77207
0.01987	8.48661	0.01921	7.03233	0.0158228	9.28979	0.02082	9.60261	0.02089	9.86714
0.02123	8.54727	0.01922	7.07259	0.015891	9.33038	0.02057	9.66704	0.02161	9.93333
0.02142	8.65633	0.02002	7.10219	0.0165654	9.37844	0.02042	9.73322	0.02127	10.0286
0.02142	8.76569	0.02005	7.13802	0.0180914	9.4552	0.02062	9.80603	0.02263	10.1294
0.0214	8.86531	0.01953	7.10421	0.01756	9.5144	0.02113	9.89112	0.02267	10.2803
0.02205	8.95106	0.01969	7.12316	0.0175088	9.56414	0.0215	9.96333	0.02183	10.3804
0.02218	9.01838	0.02005	7.33707	0.0177006	9.61257	0.02065	10.0153	0.02228	10.3344
0.02268	9.06838	0.02061	7.409	0.0174246	9.64519	0.02106	10.0823	0.02209	10.3629
0.02274	9.14421	0.02054	7.39033	0.0181155	9.69213	0.02237	10.1641	0.02293	10.4072
0.02267	9.31041	0.0207	7.4039	0.0183722	9.74891	0.02235	10.2502	0.02246	10.3871
0.02207	9.38753	0.02073	7.45128	0.0175974	9.86239	0.02232	10.3479	0.0225	10.4675
0.02281	9.42403	0.02115	7.50707	0.0187113	9.90149	0.02256	10.4324	0.02399	10.454
0.02317	9.50522	0.02165	7.5794	0.0190348	9.93243	0.02265	10.4996	0.02426	10.481
0.02473	9.58246	0.02131	7.64382	0.01888	9.99293	0.02238	10.5658	0.02353	10.5331
0.02457	9.66901	0.02146	7.67528	0.0187869	10.0697	0.02263	10.6484	0.02393	10.6264
0.02472	9.76987	0.0219	7.70247	0.0197705	10.1476	0.02408	10.7764	0.02516	10.7588
0.02449	9.86949	0.02155	7.76359	0.0197277	10.2541	0.02363	10.8427	0.02465	10.9002
0.02487	9.93626	0.02115	7.77077	0.0196765	10.3198	0.02389	10.8848	0.02464	10.9591
0.02505	9.99975	0.02156	7.7942	0.0195411	10.3739	0.02287	10.9656	0.02455	10.9959
0.02626	10.0798	0.02097	7.82471	0.019587	10.451	0.02434	11.0408	0.0247	11.0936
0.02603	10.1558	0.02079	7.86923	0.0195197	10.5281	0.02539	11.1241	0.02506	11.1869
0.02575	10.2226	0.0212	7.88577	0.0193285	10.5957	0.0258	11.2335	0.02348	11.252
0.0263	10.279	0.02096	7.8958	0.0198724	10.6455	0.02572	11.3043	0.02406	11.2852
0.02742	10.3114	0.01992	8.03323	0.0196837	10.6771	0.02563	11.359	0.02345	11.256
0.02713	10.3523	0.01983	8.04814	0.0198228	10.7032	0.02558	11.4299	0.02454	11.2274
0.02848	10.3919	0.02009	8.02409	0.0204949	10.7417	0.02609	11.5191	0.02431	11.2305
0.02867	10.491	0.02051	8.0551	0.0203769	10.7777	0.0268	11.5904	0.02507	11.4534
0.02864	10.5343	0.02049	8.0713	0.020714	10.8552	0.02602	11.6547	0.02577	11.4591
0.02862	10.5466	0.02041	8.12681	0.02053	10.8528	0.02643	11.6965	0.02554	11.4098
0.02671	10.6037	0.01977	8.21557	0.020523	10.8749	0.02594	11.7167	0.02558	11.4817
0.02672	10.6601	0.02057	8.30091	0.020196	10.9425	0.02688	11.7574	0.02456	11.5323
0.02681	10.7202	0.02031	8.30534	0.0202031	10.9913	0.02765	11.8211	0.02493	11.614
0.02686	10.8049	0.02086	8.35047	0.020805	11.0792	0.02825	11.9127	0.02533	11.7458
0.02784	10.8676	0.02085	8.39645	0.0208897	11.1806	0.02817	11.9238	0.02655	11.8322
0.02772	10.9067	0.02036	8.4228	0.0210433	11.2286	0.02821	11.9452	0.02571	11.8402
0.02829	10.9702	0.02049	8.43839	0.0208418	11.2629	0.02883	12.0186	0.02602	11.8972
0.02801	11.0402	0.02075	8.47209	0.0201015	11.3225	0.0289	12.082	0.02596	11.9962
0.02822	11.1036	0.02063	8.4251	0.0210678	11.3805	0.02842	12.1685	0.02691	12.0509
0.02852	11.1428	0.02055	8.40323	0.0218966	11.4339	0.02836	12.276	0.0268	12.0821
0.02865	11.1749	0.02043	8.38552	0.021727	11.4678	0.02924	12.3222	0.0271	12.1227
0.02869	11.1664	0.02054	8.38282	0.0217813	11.4734	0.02876	12.3603	0.02661	12.0549
0.02881	11.202	0.02045	8.39208	0.0217574	11.4738	0.0278	12.4265	0.02661	12.0383
0.02899	11.2467	0.02048	8.31857	0.0209587	11.4937	0.02882	12.4987	0.02654	12.0556
0.02926	11.3161	0.02081	8.37868	0.0209343	11.6604	0.02865	12.5489	0.02672	12.1834
0.02989	11.3225	0.02096	8.42202	0.0207596	11.7098	0.03	12.5884	0.02632	12.1801
0.02969	11.33	0.02156	8.50012	0.0204852	11.7198	0.03004	12.6026	0.02661	12.1537
0.03041	11.388	0.02153	8.63239	0.0221158	11.7537	0.02987	12.601	0.02679	12.2179
0.0304	11.4269	0.02135	8.66267	0.0226911	11.7977	0.02994	12.6239	0.02698	12.2545
0.03029	11.502	0.02162	8.6657	0.0216273	11.8357	0.03015	12.7776	0.02627	12.3611
0.02949	11.5975	0.02166	8.71588	0.0224836	11.9033	0.02987	12.8177	0.02809	12.5073
0.02974	11.6307	0.02159	8.77627	0.0225855	11.952	0.02945	12.8323	0.02784	12.5782
0.02978	11.6578	0.02173	8.81501	0.0248464	11.9736	0.03067	12.8789	0.02822	12.6021
0.03065	11.7242	0.0218	8.8422	0.025056	12.0216	0.03015	12.9152	0.02841	12.6717
0.03019	11.7792	0.02148	8.82123	0.025032	12.0763	0.03226	12.9634	0.02857	12.7519
0.03043	11.7082	0.02236	8.73365	0.0255052	12.1315	0.03073	13.0265	0.02874	12.7856
0.03167	11.7401	0.02226	8.67702	0.0253966	12.1649	0.03233	13.0813	0.02816	12.8061
0.03206	11.7438	0.02237	8.96309	0.0255976	12.1885	0.0318	13.1118	0.02856	12.8033
0.0318	11.7196	0.02317	9.07332	0.0248389	12.1957	0.03183	13.1662	0.02937	12.7541
0.03226	11.7364	0.02255	9.05241	0.0246357	12.2282	0.03188	13.2209	0.02846	12.7169
0.03117	11.8908	0.02261	9.07119	0.0243517	12.2628	0.03171	13.2759	0.02861	12.7505
0.03169	11.9397	0.02279	9.09536	0.0255014	12.1279	0.03169	13.3144	0.02852	12.8143
0.03201	11.9563	0.02253	9.11908	0.0246093	12.1307	0.03212	13.3421	0.02889	12.7362
0.03208	11.9897	0.02326	9.18143	0.0244858	12.1302	0.03245	13.3463	0.02836	12.7337
0.03209	12.0347	0.02346	9.22998	0.024666	12.1676	0.03312	13.3804	0.02887	12.809
0.03182	12.0753	0.02359	9.24333	0.0245632	12.2136	0.03304	13.4143	0.02929	12.8862
0.03228	12.123	0.02354	9.26889	0.0245736	12.2643	0.0336	13.303	0.02935	13.0115
0.03237	12.1752	0.02431	9.31835	0.0244486	12.3451	0.0338	13.3076	0.0285	13.1578
0.03194	12.1989	0.02391	9.33192	0.0248837	12.3885	0.0344	13.3058	0.02938	13.1795
0.03282	12.2313	0.02413	9.31857	0.0245862	12.4133	0.03317	13.3589	0.02883	13.2127
0.03259	12.2842	0.02508	9.34952	0.0237243	12.4591	0.03328	13.3933	0.02958	13.3146
0.03184	12.3289	0.025	9.37789	0.0255546	12.5214	0.03324	13.4583	0.02921	13.401
0.033	12.3641	0.02533	9.38384	0.0242935	12.5757	0.0331	13.5321	0.0291	13.4462
0.03312	12.3831	0.0255	9.39544	0.0243797	12.6029	0.03294	13.5734	0.02943	13.4456
0.03415	12.392	0.02577	9.03957	0.0247235	12.6055	0.03372	13.6053	0.02912	13.333
0.03406	12.4106	0.02594	9.02959	0.0244338	12.6003	0.03386	13.6512	0.02959	13.257
0.03407	12.4472	0.02576	8.99056	0.0250948	12.6102	0.03269	13.7131	0.03027	13.2411
0.03428	12.3152	0.02611	9.0343	0.024895	12.6197	0.03401	13.7744	0.03	13.7138
0.0344	12.3278	0.02692	9.0685	0.0248876	12.6622	0.03431	13.8095	0.02973	13.7265
0.03437	12.311	0.02701	9.10427	0.0254186	12.6405	0.03339	13.818	0.03011	13.722
0.03376	12.3545	0.02698	9.2098	0.0247699	12.669	0.03466	13.8081	0.02981	13.7615
0.03484	12.3896	0.02729	9.2514	0.0250198	12.7074	0.0343	13.8222	0.02968	13.8031
0.03445	12.4296	0.02696	9.26228	0.0242789	12.7462	0.03447	13.8466	0.02927	13.8494
0.03457	12.4986	0.02708	9.30136	0.0247415	12.8082	0.03424	13.9016	0.02962	13.9268
0.03556	12.5351	0.02833	9.35104	0.0254856	12.8766	0.0346	13.8795	0.03043	13.9664
0.03582	12.5513	0.02832	9.37823	0.0260063	12.8974	0.03428	13.9026	0.02985	13.9954
0.03598	12.5917	0.02835	9.40627	0.0262025	12.9354	0.03417	13.9512	0.03006	14.0477
0.03629	12.6517	0.02895	9.42511	0.0257991	12.981	0.03353	13.9799	0.03048	14.0892
0.03631	12.6888	0.02916	9.41109	0.025959	13.034	0.03476	14.0551	0.03132	14.1142
0.03631	12.7209	0.0291	9.39315	0.0261071	13.085	0.03472	14.1394	0.0314	14.1463
0.03644	12.7235	0.02982	9.37846	0.026011	13.1034	0.03482	14.1572	0.03118	14.1592
0.03642	12.6949	0.02984	9.39315	0.0260414	13.101	0.03444	14.1853	0.03071	14.164
0.0367	12.6986	0.02954	9.33074	0.0264007	13.1027	0.03427	14.2411	0.03129	14.1966
0.03618	12.7257	0.02947	9.34616	0.0261021	13.1198	0.0345	14.2928	0.03096	14.0608
0.03659	12.7713	0.02991	9.38193	0.0265501	13.2297	0.03476	14.3422	0.03077	13.8875
0.03715	12.733	0.03013	9.41866	0.0251413	13.2718	0.03464	14.3811	0.03113	13.8341
0.0377	12.7297	0.02989	9.49373	0.0259881	13.2456	0.03506	14.3692	0.03091	13.7969
0.03748	12.7577	0.03002	9.55771	0.0270562	13.2949	0.03515	14.3608	0.0308	13.8654
0.03904	12.7694	0.0301	9.56018	0.025042	13.3251	0.03499	14.4044	0.03005	13.8846
0.03907	12.7974	0.03066	9.58558	0.0266312	13.3586	0.03471	14.4862	0.03161	13.9932
0.03902	12.8212	0.03052	9.63834	0.028164	13.4501	0.03452	14.5169	0.03227	14.1388
		0.03036	9.67557	0.0278278	13.5104	0.03541	14.5094	0.03251	14.1611
		0.03037	9.72676	0.0279229	13.5207	0.03595	14.5369	0.03247	14.1869
		0.03111	9.74369	0.0288846	13.5555	0.03629	14.5789	0.03151	14.2801
		0.03074	9.69772	0.0286224	13.6133	0.03561	14.6273	0.03224	14.345
		0.0306	9.6869	0.028008	13.6516	0.03722	14.7097	0.03243	14.373
		0.03087	9.67349	0.027415	13.6941	0.03722	14.7707	0.03231	14.3935
		0.03102	9.86862	0.0281706	13.7204	0.0372	14.7959	0.0323	14.3643
		0.0307	9.90714	0.0285501	13.6918	0.0369	14.8319	0.03238	14.2732
		0.03038	9.82567	0.0290042	13.6924	0.03754	14.8885	0.0322	14.2591
		0.03043	9.86183	0.0285116	13.6982	0.03736	14.943	0.03269	14.2066
		0.03063	9.89402	0.0283517	13.8107	0.03781	14.9775	0.03215	14.27
		0.03073	9.93046	0.0292961	13.8221	0.03656	15.0024	0.03293	14.2112
		0.03061	10.0253	0.029455	13.8183	0.03779	14.998	0.03289	14.2148
		0.03035	10.0903	0.0294507	13.8591	0.03793	14.9872	0.03289	14.2828
		0.03128	10.0866	0.029461	13.888	0.03826	15.0082	0.03312	14.3256
		0.03033	10.1201	0.028924	13.931	0.03775	15.1093	0.0328	14.4558
		0.03067	10.1713	0.0287116	14.0091	0.03839	15.1156	0.03307	14.5653
		0.03092	10.2065	0.0293213	14.0486	0.03817	15.1342	0.03336	14.5909
		0.03075	10.2239	0.029169	14.0677	0.03819	15.1564	0.03323	14.6213
		0.03036	10.2436	0.0292522	14.1195	0.03794	15.1914	0.03348	14.7367
		0.03052	10.2087	0.0298876	14.1651	0.03798	15.2375	0.03344	14.8258
		0.03031	10.1605	0.0286987	14.2023	0.03835	15.3119	0.03408	14.8648
		0.03068	10.1516	0.029355	14.2354	0.03809	15.3526	0.03426	14.8696
		0.03083	10.2973	0.0305583	14.2293	0.03941	15.3737	0.03376	14.7881
		0.0308	10.3168	0.0306564	14.1944	0.03938	15.4114	0.03393	14.709
		0.03098	10.2926	0.030534	14.1998	0.03979	15.465	0.03362	14.7376
		0.03033	10.3081	0.0305182	14.2049	0.03948	15.5139	0.03392	14.9027
		0.03048	10.351	0.0307622	14.241	0.03888	15.5428	0.03393	14.8859
		0.03096	10.3963	0.030511	14.2252	0.03977	15.5338	0.03364	14.8369
		0.03015	10.4907	0.0302938	14.2229	0.03973	15.5162	0.03389	14.8714
		0.03084	10.5422	0.0297799	14.2644	0.03976	15.527	0.03371	14.9149
		0.03044	10.5573	0.0307487	14.3045	0.03985	15.5559	0.03417	14.9804
		0.03067	10.5916	0.0304637	14.3589	0.03988	15.6053	0.03398	15.1515
		0.03061	10.6485	0.0305566	14.4621	0.0398	15.5788	0.03362	15.2392
		0.0306	10.6754	0.0305338	14.4846	0.04029	15.597	0.03435	15.2372
		0.0311	10.6918	0.031086	14.4976	0.03981	15.6321	0.03443	15.291
		0.0311	10.6751	0.0315779	14.5543	0.04035	15.662	0.03442	15.35
		0.03073	10.612	0.031575	14.601	0.04067	15.7431	0.03425	15.4455
		0.0312	10.5573	0.0307105	14.6484	0.04172	15.8211	0.03455	15.4989
		0.03125	10.5287	0.0313627	14.6521	0.04134	15.8358	0.03403	15.4629
		0.03221	10.5794	0.031794	14.6148	0.04179	15.8576	0.03496	15.3427
		0.03163	10.4902	0.0321228	14.5791	0.04162	15.9138	0.03423	15.291
		0.03178	10.4715	0.0318763	14.5714	0.04158	15.9724	0.0343	15.3298
		0.03242	10.5119	0.0316443	14.7823	0.04183	16.0137	0.03473	15.4573
		0.03239	10.5513	0.0322707	14.8151	0.04195	16.035	0.03423	15.4227
		0.03268	10.6678	0.0315911	14.8055	0.0419	16.0047	0.03422	15.4466
		0.03266	10.7873	0.0319993	14.8245	0.04209	15.9691	0.03473	15.4594
		0.03271	10.7846	0.0327214	14.8515	0.0421	15.9766	0.0351	15.5091
		0.03277	10.7933	0.0330048	14.8746	0.04234	16.1636	0.03502	15.5791
		0.03264	10.8405	0.0329945	14.9274	0.04251	16.184	0.03512	15.7144
		0.03345	10.8751	0.0332349	14.9632	0.04175	16.178	0.03502	15.7366
		0.03362	10.9167	0.0324473	14.9668	0.04163	16.1988	0.03488	15.7534
		0.03344	10.9329	0.0329686	15.0019	0.04273	16.2285	0.0351	15.844
		0.03317	10.8621	0.0330087	15.0414	0.04266	16.2574	0.03544	15.9329
		0.03359	10.7806	0.033045	15.07	0.04267	16.3074	0.03564	15.9772
		0.03347	10.7371	0.0328819	15.1051	0.04245	16.3513	0.03566	16.0064
		0.03371	11.0907	0.0328913	15.107	0.04273	16.3607	0.03531	15.9488
		0.03389	11.1152	0.0327927	15.0973	0.04249	16.3896	0.03587	15.8358
		0.03406	11.0903	0.0329984	15.1105	0.04304	16.4356	0.03584	15.8119
		0.03425	11.1032	0.0333819	15.1339	0.04269	16.4725	0.03654	15.7958
		0.03406	11.1174	0.0335475	14.9425	0.04312	16.5068	0.0355	15.8285
		0.03434	11.1381	0.0335174	14.9384	0.04379	16.511	0.03589	15.7621
		0.0344	11.1815	0.0335101	14.9324	0.04316	16.5128	0.03584	15.757
		0.03486	11.2215	0.0347789	14.9624	0.04328	16.5229	0.03581	15.8161
		0.03495	11.2338	0.0348204	14.9911	0.04307	16.5433	0.03559	15.8544
		0.03559	11.256	0.034924	15.0261	0.04325	16.3852	0.03724	15.9741
		0.03514	11.2921	0.0360993	15.1179	0.04313	16.3736	0.03686	16.1243
		0.03597	11.3048	0.0337958	15.1434	0.04316	16.371	0.03664	16.1364
		0.0364	11.3061	0.0330133	15.1414	0.04278	16.4061	0.03677	16.1438
		0.03657	11.318	0.0337055	15.1939	0.04343	16.4374	0.03701	16.2482
		0.03637	11.3317	0.0330471	15.2476	0.04573	16.492	0.03652	16.3523
				0.0330343	15.2949	0.04388	16.5744	0.03775	16.4061
				0.0331338	15.3032	0.04552	16.6029	0.03766	16.3624
				0.0331258	15.2811	0.0454	16.6117	0.03745	16.2244
				0.0327678	15.2463	0.04559	16.6551	0.03807	16.103
				0.0330133	15.2388	0.04562	16.7028	0.03765	16.1094
				0.0330342	15.2463	0.04565	16.7474	0.03833	16.6753
				0.0326823	15.2798	0.04554	16.7668	0.03797	16.6737
				0.0324436	15.2435	0.0455	16.761	0.03772	16.6605
				0.03226	15.2662	0.04573	16.7297	0.03757	16.6986
				0.0322201	15.2831	0.0457	16.7349	0.03787	16.7289
				0.0328843	15.3191	0.04601	16.7419	0.03811	16.771
				0.0328519	15.3837	0.04699	16.7803	0.03811	16.8514
				0.0338363	15.4353	0.04672	16.7401	0.03877	16.8829
				0.0337337	15.4446	0.04584	16.7542	0.03911	16.9003
				0.0337595	15.4724	0.0455	16.8033	0.03886	16.9389
				0.0336727	15.5052	0.04612	16.8159	0.0391	16.9874
				0.0340884	15.5458	0.04649	16.886	0.03951	17.0196
				0.0341397	15.5816	0.04743	16.9544	0.03957	17.0421
				0.0342688	15.5909	0.0471	16.9474	0.03921	17.0336
				0.033332	15.5572	0.04722	16.9839	0.04001	17.0164
				0.0335211	15.5424	0.04645	17.0316	0.03981	17.0437
				0.034297	15.5577	0.04715	17.0681	0.03921	16.8011
				0.0344005	15.6699	0.04788	17.0978	0.03937	16.6587
				0.0339472	15.6727	0.04725	17.1177	0.0392	16.5694
				0.0346744	15.6346	0.04765	17.093	0.03967	16.5629
				0.0350369	15.6708	0.04797	17.0826	0.03968	16.6153
				0.034784	15.6928	0.04733	17.096	0.03952	16.6467
				0.0345983	15.7319	0.04916	17.1756	0.04005	16.7574
				0.0346058	15.8095	0.04798	17.1867	0.04017	16.9079
				0.0348032	15.8555	0.04861	17.1556	0.03997	16.9041
				0.0347331	15.8433	0.0486	17.1839	0.03933	16.923
				0.0351785	15.8828	0.04866	17.2182	0.04028	17.0247
				0.0354759	15.919	0.04861	17.2539	0.04031	17.0758
				0.0342458	15.955			0.03965	17.1042
				0.0355058	15.9725			0.03944	17.1035
				0.034397	15.9695			0.03987	17.0218
				0.0359321	15.92			0.04097	16.9106
				0.0360405	15.9115			0.04081	16.9117
				0.0360339	15.9263			0.0406	16.8886
				0.0356296	16.0111			0.04082	16.8889
				0.0356379	16.0068			0.04111	16.8319
				0.0356537	15.985			0.0408	16.8454
				0.035334	16.01			0.04074	16.8915
				0.0352905	16.0342			0.04053	16.9525
				0.0357684	16.0714			0.04044	17.0756
				0.0363652	16.134			0.04033	17.1456
				0.036302	16.1529			0.03974	17.1439
				0.0358439	16.1547			0.04076	17.1986
				0.037233	16.1979			0.04071	17.2788
				0.037686	16.2284			0.04055	17.3574
				0.0375337	16.254			0.04042	17.4075
				0.0379182	16.2609			0.04141	17.3614
				0.0374372	16.2309			0.04021	17.258
				0.03755	16.2033			0.04035	17.2048
				0.0371942	16.1935			0.0398	17.181
				0.0378505	16.1822			0.03967	17.353
				0.0378284	16.2124			0.04038	17.2763
				0.0376393	16.1791			0.04013	17.2352
				0.0378186	16.1732			0.0408	17.2899
				0.0379274	16.2065			0.04053	17.3154
				0.0376245	16.2309			0.04078	17.4164
				0.037678	16.2877			0.04095	17.5613
				0.0378957	16.3523			0.04079	17.6084
				0.038533	16.3641			0.04187	17.6046
				0.0383109	16.3818			0.0414	17.6658
				0.0382105	16.4168			0.04163	17.7252
				0.038357	16.4464			0.04035	17.804
				0.0396216	16.4768			0.0404	17.8214
				0.0392191	16.4207			0.04154	17.7115
				0.040023	16.3613			0.04186	17.5856
				0.0393541	16.311			0.04149	17.5577
				0.0401999	16.2855			0.04168	17.6687
				0.0415729	16.5131			0.04175	17.7653
				0.0415069	16.5164			0.04153	17.7379
				0.0414173	16.4954			0.04179	17.7241
				0.0417748	16.5187			0.04165	17.77
				0.0417581	16.5289			0.04177	17.7859
				0.0415572	16.5453			0.0416	17.8573
				0.0418394	16.5809			0.04235	17.9685
				0.0427594	16.601			0.042	17.9891
								0.04249	17.976
								0.04308	18.087
								0.04308	18.1687
								0.04225	18.1975
								0.043	18.1763
								0.04349	18.0622
								0.04342	17.9718
								0.04343	17.9844
								0.04329	17.9284
								0.04334	17.9384
								0.04304	17.8936
								0.04302	17.8913
								0.04324	17.914
								0.04375	17.9726
								0.0427	18.0856
								0.04335	18.1977
								0.04452	18.1975
								0.04406	18.2303
								0.04406	18.3413
								0.0443	18.4393
								0.04396	18.4826
								0.04393	18.406
								0.04488	18.2439
								0.0439	18.1856
								0.04422	18.3739
								0.04382	18.7211
								0.0439	18.6976
								0.04408	18.6956
								0.04493	18.7157
								0.04417	18.7311
								0.04396	18.7889
								0.04389	18.8589
								0.04471	18.874
								0.04467	18.8615
								0.04442	18.9134
								0.04464	18.9513
								0.04471	18.959
								0.04433	18.9654
								0.04531	18.9568
								0.04476	18.918
								0.04414	18.9331
								0.0446	18.4935
								0.04436	18.4875
								0.0445	18.4125
								0.04381	18.3923
								0.04455	18.4364
								0.04495	18.4532
								0.04437	18.5636
								0.04444	18.7003
								0.04586	18.7213
								0.04455	18.7334
								0.04487	18.8139
								0.04544	18.8788
								0.04543	18.9034
								0.0452	18.8817
								0.04465	18.7747
								0.04503	18.6557
								0.04492	18.6469
								0.04487	18.6592
								0.04515	18.5992
								0.04459	18.5609
								0.04463	18.5717
								0.0442	18.6028
								0.04525	18.678
								0.04523	18.8137
								0.04586	18.8673
								0.04563	18.8726
								0.04585	18.918
								0.04568	18.9878
								0.04565	19.0496
								0.04564	19.0819
								0.04591	19.0328
								0.04588	18.9178
								0.04538	18.8711
								0.04502	18.9216
								0.04624	19.0051
								0.04733	18.9034
								0.04729	18.8828
								0.047	18.9131
								0.04748	18.9285
								0.04751	19.039
								0.04743	19.2016
								0.04692	19.2153
								0.04656	19.2153
								0.04802	19.2889
								0.04793	19.3618
								0.04897	19.3908
								0.04825	19.3749
								0.04807	19.2637
								0.04838	19.1192
								0.04808	19.0844
								0.0484	19.2432
								0.04934	19.2481
								0.04843	19.232
								0.04786	19.2083
								0.04838	19.2503
								0.04862	19.2851
								0.04797	19.3655
								0.04863	19.4433
								0.04848	19.4508
								0.04948	19.4892
								0.04951	19.5758
								0.04966	19.6385
								0.04849	19.646
								0.04856	19.5917
								0.04904	19.4473
								0.04802	19.3921
								0.04894	19.3664
								0.04941	19.3888
								0.04948	19.3244
								0.04889	19.2634
								0.0488	19.276
								0.04949	19.2922
								0.04921	19.3613
								0.0487	19.512
								0.04893	19.5649
								0.04862	19.5259
								0.04868	19.5875
								0.04773	19.687
								0.04931	19.7561
								0.04813	19.759
								0.04855	19.6261
								0.04716	19.4743
								0.04915	19.4165
								0.04995	19.7688
								0.0496	19.9731
								0.0494	19.942
								0.04925	19.9323
								0.04887	19.9489
								0.04934	19.9633
								0.04957	20.0158
								0.04908	20.0643
								0.0492	20.0584
								0.04769	20.0743
								0.0502	20.1239
								0.04987	20.1607
								0.04986	20.1689
								0.04929	20.1662
								0.04935	20.1257
								0.05114	20.1069
								0.04989	20.1146
								0.05006	19.6396
								0.04951	19.6305
								0.04931	19.5576
								0.04958	19.5547
								0.0492	19.5866
								0.05121	19.6613
								0.05009	19.7907
								0.05061	19.8527
								0.05072	19.8583
								0.05055	19.8862
								0.0498	19.9535
								0.05017	20.0049
								0.05087	20.0049
								0.05125	19.9522
								0.05051	19.8399
								0.05067	19.7847
								0.04986	19.7085
								0.05042	19.7634
								0.05086	19.648
								0.05132	19.6237
								0.05093	19.6516
								0.05111	19.644
								0.05145	19.7517
								0.05134	19.8835
								0.05091	19.8715
								0.05069	19.8751
								0.05082	19.9508
								0.05182	20.0034
								0.0523	20.0614
								0.05125	20.0752
								0.05164	19.9841
								0.05143	19.882
								0.0519	19.8468
								0.05179	19.9626
								0.05136	19.9841
								0.05193	19.8736
								0.05135	19.8621
								0.05106	19.886
								0.05198	19.9001
								0.05162	20.041
								0.05189	20.1551
								0.05161	20.1448
								0.05145	20.1722
								0.05168	20.2418
								0.05134	20.3005
								0.05138	20.3164

## Sheet: Figure 5f
	Tensile shear strength (MPa)
	before boiling test	after boiling test
1	18.5	17.6
2	21.1	16.8
3	17.7	18.7
4	19.6	17.7
5	17.6	18.1
6	21
7	19.2
8	20.1
9	20.3
10	20.6
mean	19.57	17.78

## Sheet: Figure 5g
	Tensile shear strength (MPa)
	cellulose-IL bonded plywood	phenol formaldehyde resin bonded plywood
1	5.8	2.01
2	5.2	2.7
3	4.1	2.3
4	4.6	1.8
mean	4.925	2.2025
s.d.	0.736546	0.389904
